# Supplementary material for: Identification of miRNAs Potentially Involved in Bronchiolitis Obliterans Syndrome: A Computational Study
Source: PLoS One. 2016 Aug 26;11(8):e0161771. doi: 10.1371/journal.pone.0161771 (PMC5001701; doi:10.1371/journal.pone.0161771)
Supplement: S1 File — (XLSX) [file pone.0161771.s001.xlsx]

## Sheet: mirna_tissue_filtered_mirna_lis
MirnaId	Accession	Intragenic	A549	BCELL	Dentric Cell	Granulocite	Lung	Monocyte	NKCELL	Enrichment significance level (VMTs)	Enrichment significance level (CMTs)
hsa-mir-34a	MI0000268	0	1	1	0	0	0	0	0	2.23237e-56	7.89836e-42
hsa-mir-193b	MI0003137	0	1	1	0	0	0	0	0	1.34191e-35	3.65344e-06				Legend
hsa-mir-20a	MI0000076	0	0	1	0	0	0	0	0	3.32552e-34	1.08754e-07				p < 0.01
hsa-mir-9-1	MI0000466	0	0	1	0	0	1	0	0	1.53609e-33	7.92187e-38				0.01 < p < 0.05
hsa-mir-9-2	MI0000467	0	0	1	0	0	1	0	0	1.53609e-33	7.92187e-38				p > 0.05
hsa-mir-9-3	MI0000468	0	0	1	0	0	1	0	0	1.53609e-33	8.23587e-38
hsa-mir-31	MI0000089	0	0	1	0	0	0	0	0	1.80082e-31	1.01464e-13
hsa-mir-20b	MI0001519	0	0	0	0	0	0	1	0	1.29037e-29	2.61956e-19
hsa-mir-34b	MI0000742	0	1	0	0	0	0	0	0	9.60187e-29	1.01055e-34
hsa-mir-145	MI0000461	0	1	1	0	0	0	0	0	1.94481e-25	1.34565e-16
hsa-let-7a-1	MI0000060	0	0	1	0	0	0	0	0	3.5604e-23	5.32804e-50
hsa-let-7a-3	MI0000062	0	0	1	0	0	0	0	0	3.5604e-23	5.88333e-50
hsa-let-7a-2	MI0000061	0	0	1	0	0	0	0	0	3.5604e-23	1.56571e-08
hsa-mir-24-2	MI0000081	0	1	1	0	0	1	0	0	6.85079e-23	5.56181e-18
hsa-mir-15a	MI0000069	0	0	0	0	0	0	1	0	1.40672e-22	0.674256
hsa-mir-24-1	MI0000080	0	1	1	0	0	1	0	0	1.8178e-21	8.55664e-18
hsa-mir-222	MI0000299	0	0	1	1	0	0	1	0	8.2865e-16	2.2421e-23
hsa-mir-221	MI0000298	0	0	1	0	0	0	0	0	1.47373e-15	1.2407e-19
hsa-mir-302c	MI0000773	0	1	1	0	0	0	0	0	5.89772e-11	1.48312e-18
hsa-mir-146b	MI0003129	0	1	1	0	0	0	0	0	1.41875e-09	0.319469
hsa-mir-17	MI0000071	0	1	1	1	0	0	1	0	1.62046e-08	6.12271e-15
hsa-mir-21	MI0000077	0	1	1	1	0	1	1	0	3.02609e-07	1.08965e-39
hsa-mir-146a	MI0000477	0	1	0	0	0	0	1	0	3.63592e-06	2.48087e-05
hsa-mir-103a-2	MI0000108	0	0	0	0	0	0	1	0	0.000544645	0.759991
hsa-mir-103a-1	MI0000109	0	0	0	0	0	0	1	0	0.000544645	0.988702
hsa-mir-378a	MI0000786	0	0	1	0	0	0	1	0	0.00209766	4.14114e-09
hsa-mir-206	MI0000490	0	1	0	0	0	1	0	0	0.00255241	1.99087e-12
hsa-mir-193a	MI0000487	0	1	1	1	0	0	0	0	0.00495225	0.997941
hsa-mir-126	MI0000471	0	0	1	1	0	1	1	0	0.0084903	0.0555835
hsa-let-7g	MI0000433	0	0	1	0	0	0	0	0	0.0113177	0.142951
hsa-mir-98	MI0000100	1	0	1	1	0	0	0	0	0.0133576	0.365368
hsa-mir-330	MI0000803	0	1	0	0	0	1	0	0	0.0181036	3.06617e-40
hsa-mir-30d	MI0000255	0	1	0	0	0	0	0	0	0.0417243	0.000221491
hsa-mir-106b	MI0000734	1	0	1	0	0	0	0	0	0.0468087	1.97876e-05
hsa-mir-25	MI0000082	1	0	1	0	0	0	1	0	0.0520808	0.0107148
hsa-mir-149	MI0000478	0	1	1	0	0	0	0	0	0.0593597	1.4655e-19
hsa-let-7b	MI0000063	0	0	1	0	0	0	0	0	0.0761066	4.90127e-24
hsa-mir-18a	MI0000072	0	1	1	1	0	0	0	0	0.0784719	9.2137e-29
hsa-mir-19a	MI0000073	0	1	0	0	0	0	1	0	0.116706	0.00164834
hsa-mir-29b-2	MI0000107	0	0	1	0	0	0	0	0	0.12376	2.4312e-12
hsa-mir-29b-1	MI0000105	0	0	1	0	0	0	0	0	0.12376	0.407231
hsa-mir-424	MI0001446	0	0	1	0	0	0	0	0	0.174973	0.258849
hsa-mir-223	MI0000300	0	1	1	0	0	1	0	0	0.476845	1.98034e-11
hsa-mir-22	MI0000078	0	0	0	0	0	0	1	0	0.482297	1.06305e-17
hsa-mir-23b	MI0000439	0	0	1	0	0	0	0	0	0.550507	1.19335e-08
hsa-mir-26a-1	MI0000083	0	0	0	0	0	1	1	0	0.665633	0.000308601
hsa-mir-26a-2	MI0000750	0	0	0	0	0	1	1	0	0.665633	0.000316395
hsa-mir-200b	MI0000342	0	1	1	0	0	0	0	0	0.690383	9.96055e-14
hsa-mir-106a	MI0000113	0	1	1	0	0	0	0	0	0.734673	2.35441e-12
hsa-mir-93	MI0000095	1	0	0	0	0	0	0	0	0.917279	1.5001e-05
hsa-mir-125a	MI0000469	0	1	0	0	0	0	0	0	0.93809	1.81326e-11
hsa-mir-107	MI0000114	0	1	1	0	0	0	0	0	0.994781	0.513884
hsa-mir-130a	MI0000448	0	0	1	0	0	0	1	0	0.997604	4.40056e-12
hsa-mir-218-2	MI0000295	0	1	1	0	0	0	0	0	0.999319	7.35099e-05
hsa-mir-218-1	MI0000294	0	1	1	0	0	0	0	0	0.999319	0.523588
hsa-mir-181a-1	MI0000289	0	0	1	0	0	0	0	0	0.99999	2.5455e-40
hsa-mir-181a-2	MI0000269	0	0	1	0	0	0	0	0	0.99999	9.76282e-28
hsa-mir-125b-1	MI0000446	0	0	1	0	0	0	0	0	0.999997	1.74317e-20
hsa-mir-125b-2	MI0000470	0	0	1	0	0	0	0	0	0.999997	1.89022e-15
hsa-mir-92a-1	MI0000093	0	0	1	0	0	0	0	0	1	1.02674e-17
hsa-mir-185	MI0000482	0	1	1	0	0	0	1	0	1	4.64215e-05
hsa-mir-214	MI0000290	0	1	0	0	0	0	0	0	1	4.79568e-13
hsa-mir-148a	MI0000253	0	1	1	0	0	0	0	0	1	3.0181e-10
hsa-mir-10b	MI0000267	0	1	0	0	0	0	0	0	1	1.94604e-07
hsa-mir-199b	MI0000282	1	0	1	1	0	0	1	0	1	4.96206e-20
hsa-mir-138-2	MI0000455	0	1	1	0	0	0	0	0	1	7.12346e-06
hsa-mir-138-1	MI0000476	0	1	1	0	0	0	0	0	1	0.739803
hsa-mir-92a-2	MI0000094	0	0	1	0	0	0	0	0	1	1.36194e-24
hsa-mir-101-2	MI0000739	0	0	1	0	0	0	1	0	1	1.41481e-27
hsa-mir-10a	MI0000266	0	0	1	0	0	0	0	0	1	0.997883
hsa-mir-101-1	MI0000103	0	0	1	0	0	0	1	0	1	1.58133e-33
hsa-mir-130b	MI0000748	0	1	1	0	0	0	0	0	1	2.08376e-22
hsa-mir-23a	MI0000079	0	0	1	0	0	0	0	0	1	1.6846e-05
hsa-mir-548c	MI0003630	0	1	0	0	0	0	0	0	1	3.53094e-92
hsa-mir-548d-1	MI0003668	0	0	0	1	0	0	0	0	1	4.57636e-76
hsa-mir-548d-2	MI0003671	0	0	0	1	0	0	0	0	1	4.57636e-76
hsa-mir-181c	MI0000271	0	1	1	1	0	0	0	0	1	2.38656e-49
hsa-mir-625	MI0003639	0	1	1	0	0	0	1	0	1	5.14141e-49
hsa-mir-381	MI0000789	0	0	0	0	0	1	0	0	1	2.27426e-43
hsa-mir-551b	MI0003575	0	1	0	0	0	0	0	0	1	3.55875e-43
hsa-mir-155	MI0000681	0	1	0	0	0	0	0	0	1	4.17247e-43
hsa-mir-141	MI0000457	0	1	1	1	0	0	0	0	1	9.64018e-42
hsa-mir-181b-2	MI0000683	0	0	1	0	0	0	0	0	1	3.43112e-38
hsa-mir-320a	MI0000542	0	0	0	1	0	0	1	0	1	1.29618e-32
hsa-mir-199a-1	MI0000242	1	0	0	0	0	0	0	0	1	3.65338e-32
hsa-mir-545	MI0003516	0	1	0	1	0	0	0	0	1	4.55933e-32
hsa-mir-140	MI0000456	1	0	1	1	0	0	1	0	1	9.40372e-32
hsa-mir-660	MI0003684	0	0	1	0	0	0	0	0	1	2.04576e-29
hsa-mir-144	MI0000460	0	0	1	0	0	0	0	0	1	7.1041e-29
hsa-mir-548ar	MI0019131	1	0	0	0	0	0	0	0	1	1.10072e-28
hsa-mir-4724	MI0017361	1	0	0	0	0	0	0	0	1	2.48683e-28
hsa-mir-361	MI0000760	0	1	1	0	0	0	0	0	1	3.1138e-28
hsa-let-7f-1	MI0000067	0	0	1	0	0	0	0	0	1	9.45613e-27
hsa-mir-200c	MI0000650	0	1	1	0	0	0	1	0	1	9.16735e-26
hsa-mir-374b	MI0005566	0	1	1	0	0	0	0	0	1	2.59256e-25
hsa-mir-16-1	MI0000070	0	0	1	1	0	0	1	0	1	6.32184e-25
hsa-mir-183	MI0000273	0	0	0	0	0	1	0	0	1	4.19606e-24
hsa-mir-629	MI0003643	0	1	1	0	0	0	0	0	1	7.84245e-23
hsa-mir-182	MI0000272	0	1	1	0	0	1	0	0	1	1.19152e-21
hsa-mir-200a	MI0000737	0	1	1	0	0	0	0	0	1	3.14086e-21
hsa-mir-135b	MI0000810	0	1	1	0	0	0	0	0	1	5.05721e-20
hsa-mir-124-1	MI0000443	0	0	1	0	0	0	1	0	1	5.22616e-20
hsa-mir-124-2	MI0000444	0	0	1	0	0	0	1	0	1	5.22616e-20
hsa-mir-124-3	MI0000445	0	0	1	0	0	0	1	0	1	5.22616e-20
hsa-mir-372	MI0000780	0	1	1	0	0	1	0	0	1	3.83764e-19
hsa-mir-5196	MI0018175	1	0	0	0	0	0	0	0	1	1.07564e-18
hsa-mir-324	MI0000813	0	1	1	1	0	0	0	0	1	8.49053e-18
hsa-mir-340	MI0000802	0	1	1	0	0	0	1	0	1	9.44227e-18
hsa-mir-4319	MI0015848	1	0	0	0	0	0	0	0	1	1.2042e-17
hsa-mir-7-1	MI0000263	0	0	1	0	0	0	0	0	1	1.17456e-16
hsa-mir-7-2	MI0000264	0	0	1	0	0	0	0	0	1	1.19589e-16
hsa-mir-320b-1	MI0003776	0	0	0	1	0	0	1	0	1	1.50654e-16
hsa-mir-320b-2	MI0003839	0	0	0	1	0	0	1	0	1	1.50654e-16
hsa-mir-320c-1	MI0003778	0	0	0	1	0	0	1	0	1	1.50654e-16
hsa-mir-320c-2	MI0008191	0	0	0	1	0	0	1	0	1	1.5521e-16
hsa-mir-320d-1	MI0008190	0	0	0	1	0	0	1	0	1	1.5521e-16
hsa-mir-320d-2	MI0008192	0	0	0	1	0	0	1	0	1	1.5521e-16
hsa-mir-132	MI0000449	0	1	1	0	0	0	0	0	1	1.16392e-15
hsa-mir-148b	MI0000811	0	1	1	1	0	0	0	0	1	2.31112e-15
hsa-mir-151a	MI0000809	1	0	0	0	0	0	0	0	1	4.00017e-15
hsa-mir-590	MI0003602	0	1	1	0	0	0	0	0	1	1.0096e-14
hsa-mir-616	MI0003629	1	0	0	0	0	0	0	0	1	1.09314e-14
hsa-mir-205	MI0000285	0	0	1	0	0	0	0	0	1	2.92883e-14
hsa-mir-4747	MI0017386	1	0	0	0	0	0	0	0	1	3.30476e-14
hsa-mir-373	MI0000781	0	1	0	0	0	0	0	0	1	5.22018e-13
hsa-mir-5088	MI0017977	1	0	0	0	0	0	0	0	1	5.66405e-13
hsa-mir-29a	MI0000087	0	0	1	0	0	0	1	0	1	5.83513e-13
hsa-mir-181b-1	MI0000270	0	0	1	0	0	0	0	0	1	1.11183e-12
hsa-mir-129-1	MI0000252	0	0	0	0	0	0	1	0	1	1.42835e-12
hsa-mir-129-2	MI0000473	0	0	0	0	0	0	1	0	1	2.70095e-12
hsa-mir-135a-2	MI0000453	0	0	1	1	0	0	0	0	1	3.69463e-12
hsa-mir-186	MI0000483	0	0	1	0	0	0	0	0	1	1.06827e-11
hsa-mir-3154	MI0014182	1	0	0	0	0	0	0	0	1	5.08109e-11
hsa-mir-99a	MI0000101	0	0	1	0	0	0	1	0	1	6.70985e-11
hsa-mir-345	MI0000825	0	1	1	1	0	0	1	0	1	7.3403e-11
hsa-mir-379	MI0000787	0	1	0	0	0	0	0	0	1	1.06282e-10
hsa-mir-4797	MI0017444	1	0	0	0	0	0	0	0	1	3.13034e-10
hsa-mir-96	MI0000098	0	0	1	1	0	0	0	0	1	1.52426e-09
hsa-let-7f-2	MI0000068	1	0	1	0	0	0	0	0	1	1.56453e-09
hsa-mir-3646	MI0016046	1	0	0	0	0	0	0	0	1	3.7349e-09
hsa-mir-329-1	MI0001725	0	0	0	0	0	1	0	0	1	4.90723e-09
hsa-mir-197	MI0000239	0	1	1	1	0	0	1	0	1	5.79471e-09
hsa-mir-4799	MI0017446	1	0	0	0	0	0	0	0	1	7.05704e-09
hsa-mir-329-2	MI0001726	0	0	0	0	0	1	0	0	1	7.94664e-09
hsa-mir-3614	MI0016004	1	0	0	0	0	0	0	0	1	1.53786e-08
hsa-mir-323a	MI0000807	0	0	0	0	0	1	0	0	1	1.66347e-08
hsa-mir-135a-1	MI0000452	0	0	1	1	0	0	0	0	1	2.46404e-08
hsa-mir-362	MI0000762	0	1	1	1	0	0	0	0	1	2.9066e-08
hsa-mir-142	MI0000458	0	1	1	1	1	0	1	1	1	3.07868e-08
hsa-mir-323b	MI0014206	0	0	0	0	0	1	0	0	1	8.49908e-08
hsa-mir-302b	MI0000772	0	1	1	0	0	1	0	0	1	1.31125e-07
hsa-mir-548ao	MI0017871	1	0	0	0	0	0	0	0	1	1.63453e-07
hsa-mir-1183	MI0006276	1	0	0	0	0	0	0	0	1	2.75731e-07
hsa-mir-211	MI0000287	0	0	0	0	0	1	0	0	1	1.26952e-06
hsa-mir-375	MI0000783	0	1	0	0	0	0	0	0	1	3.08046e-06
hsa-mir-152	MI0000462	0	1	1	0	0	0	0	0	1	3.62687e-06
hsa-mir-33a	MI0000091	1	0	0	0	0	1	0	0	1	5.79571e-06
hsa-mir-27a	MI0000085	0	0	0	0	0	0	1	0	1	6.69986e-06
hsa-mir-301b	MI0005568	0	1	1	1	0	0	0	0	1	1.25412e-05
hsa-mir-105-1	MI0000111	0	0	1	0	0	1	0	0	1	1.49396e-05
hsa-mir-105-2	MI0000112	0	0	1	0	0	1	0	0	1	1.49396e-05
hsa-mir-3666	MI0016067	1	0	0	0	0	0	0	0	1	1.65008e-05
hsa-mir-382	MI0000790	0	1	0	0	0	1	0	0	1	3.93189e-05
hsa-mir-95	MI0000097	0	1	1	0	0	0	0	0	1	7.15739e-05
hsa-mir-421	MI0003685	0	1	1	1	0	0	1	0	1	7.69907e-05
hsa-mir-27b	MI0000440	0	1	1	0	0	0	1	0	1	8.86246e-05
hsa-mir-454	MI0003820	0	1	1	1	0	0	1	0	1	0.000119055
hsa-mir-147b	MI0005544	0	0	0	1	0	1	0	0	1	0.000136954
hsa-mir-576	MI0003583	0	1	0	0	0	0	0	0	1	0.000159011
hsa-mir-150	MI0000479	0	1	1	0	0	0	0	0	1	0.000178938
hsa-mir-26b	MI0000084	0	0	1	0	0	0	1	0	1	0.00038698
hsa-mir-30c-1	MI0000736	0	1	1	0	0	0	1	0	1	0.000400572
hsa-mir-30c-2	MI0000254	0	1	1	0	0	0	1	0	1	0.000403139
hsa-mir-16-2	MI0000115	0	0	1	1	0	0	1	0	1	0.000614914
hsa-mir-215	MI0000291	0	1	0	0	0	1	0	0	1	0.00067006
hsa-mir-548e	MI0006344	1	0	0	0	0	0	0	0	1	0.00112467
hsa-mir-676	MI0016436	1	0	0	0	0	0	0	0	1	0.00121566
hsa-mir-342	MI0000805	0	1	1	0	0	0	0	0	1	0.00125524
hsa-mir-589	MI0003599	0	0	1	1	0	0	0	0	1	0.00173804
hsa-mir-30a	MI0000088	0	0	1	0	0	0	0	0	1	0.00217939
hsa-mir-532	MI0003205	0	0	1	0	0	0	1	0	1	0.00305094
hsa-mir-363	MI0000764	0	0	1	0	0	0	0	0	1	0.00306413
hsa-mir-99b	MI0000746	0	0	1	0	0	0	0	0	1	0.00442865
hsa-mir-634	MI0003649	1	0	0	0	0	0	0	0	1	0.00456371
hsa-mir-3133	MI0014153	1	0	0	0	0	0	0	0	1	0.00523117
hsa-mir-29c	MI0000735	0	0	1	1	0	0	1	0	1	0.00624686
hsa-mir-944	MI0005769	1	0	0	0	0	0	0	0	1	0.00686976
hsa-mir-194-2	MI0000732	0	0	1	1	0	0	0	0	1	0.00783231
hsa-mir-147a	MI0000262	0	0	0	0	0	1	0	0	1	0.012419
hsa-mir-210	MI0000286	0	1	1	0	0	0	0	0	1	0.0136973
hsa-mir-4772	MI0017414	1	0	0	0	0	0	0	0	1	0.016772
hsa-mir-92b	MI0003560	0	0	1	0	0	0	0	0	1	0.0180706
hsa-mir-3194	MI0014239	1	0	0	0	0	0	0	0	1	0.0305364
hsa-mir-30e	MI0000749	0	0	1	0	0	0	0	0	1	0.0463521
hsa-mir-302d	MI0000774	0	0	0	0	0	1	0	0	1	0.0537592
hsa-mir-505	MI0003190	0	0	1	0	0	0	0	0	1	0.0749854
hsa-mir-195	MI0000489	0	1	1	0	0	0	0	0	1	0.078038
hsa-mir-196a-2	MI0000279	0	0	0	0	0	1	0	0	1	0.101855
hsa-mir-335	MI0000816	0	0	1	0	0	0	0	0	1	0.137399
hsa-mir-582	MI0003589	0	1	1	0	0	0	1	0	1	0.155732
hsa-mir-326	MI0000808	1	0	1	1	0	1	0	0	1	0.157539
hsa-mir-3181	MI0014223	1	0	0	0	0	0	0	0	1	0.246364
hsa-mir-188	MI0000484	0	1	0	1	0	0	0	0	1	0.274764
hsa-mir-133a-1	MI0000450	0	0	1	0	0	0	0	0	1	0.310444
hsa-mir-133a-2	MI0000451	0	0	1	0	0	0	0	0	1	0.310444
hsa-mir-1200	MI0006332	1	0	0	0	0	0	0	0	1	0.356165
hsa-let-7e	MI0000066	0	0	1	1	0	0	0	0	1	0.497638
hsa-mir-33b	MI0003646	1	1	1	0	0	1	1	0	1	0.526797
hsa-mir-4316	MI0015845	1	0	0	0	0	0	0	0	1	0.573094
hsa-mir-874	MI0005532	0	0	1	0	0	0	0	0	1	0.613451
hsa-mir-376a-1	MI0000784	0	1	1	0	0	1	0	0	1	0.638268
hsa-mir-652	MI0003667	0	1	0	0	0	0	0	0	1	0.65315
hsa-mir-296	MI0000747	0	1	1	0	0	0	0	0	1	0.662235
hsa-mir-328	MI0000804	0	1	1	0	0	0	0	0	1	0.67156
hsa-mir-320e	MI0014234	0	0	0	1	0	0	1	0	1	0.697354
hsa-mir-4673	MI0017304	1	0	0	0	0	0	0	0	1	0.71832
hsa-mir-194-1	MI0000488	0	0	1	1	0	0	0	0	1	0.778885
hsa-mir-5683	MI0019284	1	0	0	0	0	0	0	0	1	0.799652
hsa-mir-30b	MI0000441	0	0	1	0	0	1	1	0	1	0.801729
hsa-let-7d	MI0000065	0	0	1	1	0	0	0	0	1	0.822174
hsa-mir-4714	MI0017348	1	0	0	0	0	0	0	0	1	0.872652
hsa-mir-570	MI0003577	0	1	0	1	0	0	0	0	1	0.879138
hsa-mir-378g	MI0016761	0	0	1	0	0	0	1	0	1	0.888822
hsa-mir-644a	MI0003659	1	0	0	0	0	0	0	0	1	0.91147
hsa-mir-143	MI0000459	0	1	1	1	0	0	1	0	1	0.915374
hsa-mir-4321	MI0015852	1	0	0	0	0	0	0	0	1	0.937772
hsa-let-7c	MI0000064	0	0	1	0	0	0	0	0	1	0.955357
hsa-let-7i	MI0000434	0	0	1	1	0	0	0	0	1	0.976294
hsa-mir-370	MI0000778	0	1	1	0	0	1	0	0	1	0.992674
hsa-mir-502	MI0003186	0	0	1	0	0	0	1	0	1	0.993523
hsa-mir-708	MI0005543	0	0	1	0	0	0	0	0	1	0.997631
hsa-mir-4632	MI0017259	1	0	0	0	0	0	0	0	1	0.998057
hsa-mir-503	MI0003188	0	1	0	0	0	0	0	0	1	0.998303
hsa-mir-423	MI0001445	0	1	1	1	0	0	0	0	1	0.999464
hsa-mir-3177	MI0014211	1	0	0	0	0	0	0	0	1	0.999595
hsa-mir-3191	MI0014236	1	0	0	0	0	0	0	0	1	0.999734
hsa-mir-376a-2	MI0003529	0	1	1	0	0	1	0	0	1	0.999768
hsa-mir-376b	MI0002466	0	1	0	0	0	0	0	0	1	0.999768
hsa-mir-3190	MI0014235	1	0	0	0	0	0	0	0	1	0.999912
hsa-mir-1237	MI0006327	1	0	0	0	0	0	0	0	1	0.999933
hsa-mir-4518	MI0016884	1	0	0	0	0	0	0	0	1	0.99996
hsa-mir-190b	MI0005545	0	1	0	0	0	1	0	0	1	0.999977
hsa-mir-190a	MI0000486	0	1	0	0	0	1	0	0	1	0.999989
hsa-mir-671	MI0003760	0	0	1	0	0	0	0	0	1	0.999992
hsa-mir-192	MI0000234	0	1	1	0	0	0	0	0	1	0.999993
hsa-mir-3161	MI0014191	1	0	0	0	0	0	0	0	1	0.999993
hsa-mir-877	MI0005561	0	1	0	0	0	0	0	0	1	0.999997
hsa-mir-3650	MI0016050	1	0	0	0	0	0	0	0	1	0.999999
hsa-mir-3917	MI0016423	1	0	0	0	0	0	0	0	1	1
hsa-mir-134	MI0000474	0	1	1	0	0	1	0	0	1	1
hsa-mir-3611	MI0016001	1	0	0	0	0	0	0	0	1	1
hsa-mir-346	MI0000826	0	1	1	0	0	1	0	0	1	1
hsa-mir-196a-1	MI0000238	0	0	0	0	0	1	0	0	1	1
hsa-mir-3116-1	MI0014128	1	0	0	0	0	0	0	0	1	1
hsa-mir-3116-2	MI0014129	1	0	0	0	0	0	0	0	1	1
hsa-mir-3661	MI0016062	1	0	0	0	0	0	0	0	1	1
hsa-mir-555	MI0003561	1	0	0	0	0	0	0	0	1	1
hsa-mir-4655	MI0017283	1	0	0	0	0	0	0	0	1	1
hsa-mir-619	MI0003633	1	0	0	0	0	0	0	0	1	1
hsa-mir-425	MI0001448	0	0	1	0	0	0	1	0	1	1
hsa-mir-489	MI0003124	1	0	0	0	0	0	0	0	1	1
hsa-mir-484	MI0002468	0	1	0	1	0	0	0	0	1	1
hsa-mir-3155b	MI0016839	1	0	0	0	0	0	0	0	1	1
hsa-mir-500b	MI0015903	0	0	1	1	0	0	1	0	1	1
hsa-mir-7-3	MI0000265	0	0	1	0	0	0	0	0	1	1
hsa-mir-558	MI0003564	1	0	0	0	0	0	0	0	1	1
hsa-mir-3155a	MI0014183	1	0	0	0	0	0	0	0	1	1
hsa-mir-4771-2	MI0017413	1	0	0	0	0	0	0	0	1	1
hsa-mir-28	MI0000086	0	0	1	0	0	0	1	0	1	1
hsa-mir-500a	MI0003184	0	0	1	1	0	0	1	0	1	1
hsa-mir-744	MI0005559	1	0	0	0	0	0	0	0	1	1
hsa-mir-103b-1	MI0007261	0	0	0	0	0	0	1	0	1	1
hsa-mir-103b-2	MI0007262	0	0	0	0	0	0	1	0	1	1
hsa-mir-1181	MI0006274	1	0	0	0	0	0	0	0	1	1
hsa-mir-1184-1	MI0006277	1	0	0	0	0	0	0	0	1	1
hsa-mir-1255a	MI0006389	1	0	0	0	0	0	0	0	1	1
hsa-mir-1273h	MI0025512	1	0	0	0	0	0	0	0	1	1
hsa-mir-184	MI0000481	0	0	0	0	0	1	0	0	1	1
hsa-mir-196b	MI0001150	0	1	0	0	0	1	0	0	1	1
hsa-mir-203a	MI0000283	0	1	0	0	0	0	0	0	1	1
hsa-mir-203b	MI0017343	0	1	0	0	0	0	0	0	1	1
hsa-mir-3131	MI0014151	1	0	0	0	0	0	0	0	1	1
hsa-mir-3139	MI0014162	1	0	0	0	0	0	0	0	1	1
hsa-mir-3198-1	MI0014246	1	0	0	0	0	0	0	0	1	1
hsa-mir-325	MI0000824	0	0	1	0	0	1	0	0	1	1
hsa-mir-331	MI0000812	0	1	0	0	0	0	0	0	1	1
hsa-mir-339	MI0000815	0	1	1	1	0	0	0	0	1	1
hsa-mir-3610	MI0016000	1	0	0	0	0	0	0	0	1	1
hsa-mir-3690-1	MI0016091	1	0	0	0	0	0	0	0	1	1
hsa-mir-3690-2	MI0023561	1	0	0	0	0	0	0	0	1	1
hsa-mir-378b	MI0014154	0	0	1	0	0	0	1	0	1	1
hsa-mir-378c	MI0015825	0	0	1	0	0	0	1	0	1	1
hsa-mir-378d-1	MI0016749	0	0	1	0	0	0	1	0	1	1
hsa-mir-378d-2	MI0003840	0	0	1	0	0	0	1	0	1	1
hsa-mir-378e	MI0016750	1	0	1	0	0	0	1	0	1	1
hsa-mir-378f	MI0016756	0	0	1	0	0	0	1	0	1	1
hsa-mir-378h	MI0016808	0	0	1	0	0	0	1	0	1	1
hsa-mir-378i	MI0016902	0	0	1	0	0	0	1	0	1	1
hsa-mir-378j	MI0021273	0	0	1	0	0	0	1	0	1	1
hsa-mir-4285	MI0015891	1	0	0	0	0	0	0	0	1	1
hsa-mir-4479	MI0016838	1	0	0	0	0	0	0	0	1	1
hsa-mir-4648	MI0017275	1	0	0	0	0	0	0	0	1	1
hsa-mir-4669	MI0017300	1	0	0	0	0	0	0	0	1	1
hsa-mir-4748	MI0017387	1	0	0	0	0	0	0	0	1	1
hsa-mir-4783	MI0017428	1	0	0	0	0	0	0	0	1	1
hsa-mir-486-1	MI0002470	0	0	1	0	0	0	0	0	1	1
hsa-mir-486-2	MI0023622	0	0	1	0	0	0	0	0	1	1
hsa-mir-574	MI0003581	0	1	0	0	0	0	0	0	1	1
hsa-mir-6090	MI0020367	1	0	0	0	0	0	0	0	1	1
hsa-mir-6133	MI0021278	1	0	0	0	0	0	0	0	1	1
hsa-mir-6165	MI0021472	1	0	0	0	0	0	0	0	1	1
hsa-mir-638	MI0003653	1	0	0	0	0	0	0	0	1	1
hsa-mir-6502	MI0022214	1	0	0	0	0	0	0	0	1	1
hsa-mir-6515	MI0022227	1	0	0	0	0	0	0	0	1	1
hsa-mir-653	MI0003674	1	0	0	0	0	0	0	0	1	1
hsa-mir-6726	MI0022571	1	0	0	0	0	0	0	0	1	1
hsa-mir-6728	MI0022573	1	0	0	0	0	0	0	0	1	1
hsa-mir-6736	MI0022581	1	0	0	0	0	0	0	0	1	1
hsa-mir-6751	MI0022596	1	0	0	0	0	0	0	0	1	1
hsa-mir-6753	MI0022598	1	0	0	0	0	0	0	0	1	1
hsa-mir-6759	MI0022604	1	0	0	0	0	0	0	0	1	1
hsa-mir-6764	MI0022609	1	0	0	0	0	0	0	0	1	1
hsa-mir-6769a	MI0022614	1	0	0	0	0	0	0	0	1	1
hsa-mir-6769b	MI0022706	1	0	0	0	0	0	0	0	1	1
hsa-mir-6774	MI0022619	1	0	0	0	0	0	0	0	1	1
hsa-mir-6777	MI0022622	1	0	0	0	0	0	0	0	1	1
hsa-mir-6781	MI0022626	1	0	0	0	0	0	0	0	1	1
hsa-mir-6786	MI0022631	1	0	0	0	0	0	0	0	1	1
hsa-mir-6793	MI0022638	1	0	0	0	0	0	0	0	1	1
hsa-mir-6808	MI0022653	1	0	0	0	0	0	0	0	1	1
hsa-mir-6819	MI0022664	1	0	0	0	0	0	0	0	1	1
hsa-mir-6842	MI0022688	1	0	0	0	0	0	0	0	1	1
hsa-mir-6843	MI0022689	1	0	0	0	0	0	0	0	1	1
hsa-mir-6852	MI0022698	1	0	0	0	0	0	0	0	1	1
hsa-mir-6853	MI0022699	1	0	0	0	0	0	0	0	1	1
hsa-mir-6870	MI0022717	1	0	0	0	0	0	0	0	1	1
hsa-mir-6871	MI0022718	1	0	0	0	0	0	0	0	1	1
hsa-mir-6875	MI0022722	1	0	0	0	0	0	0	0	1	1
hsa-mir-6880	MI0022727	1	0	0	0	0	0	0	0	1	1
hsa-mir-6886	MI0022733	1	0	0	0	0	0	0	0	1	1
hsa-mir-6891	MI0022738	1	0	0	0	0	0	0	0	1	1
hsa-mir-6892	MI0022739	1	0	0	0	0	0	0	0	1	1
hsa-mir-7107	MI0022958	1	0	0	0	0	0	0	0	1	1
hsa-mir-7703	MI0025239	1	0	0	0	0	0	0	0	1	1
hsa-mir-7846	MI0025516	1	0	0	0	0	0	0	0	1	1
hsa-mir-7853	MI0025523	1	0	0	0	0	0	0	0	1	1
hsa-mir-7974	MI0025750	1	0	0	0	0	0	0	0	1	1
hsa-mir-8066	MI0025902	1	0	0	0	0	0	0	0	1	1
hsa-mir-933	MI0005755	1	0	0	0	0	0	0	0	1	1
